# Supplementary material for: The family Ctenobelbidae (Acari, Oribatida), with description of a new species and discussion on systematic placement and taxonomic status of the genus Berndamerus Mahunka, 1977
Source: Zookeys. 2014 Apr 1;(395):1–10. doi: 10.3897/zookeys.395.7224 (PMC3978233; doi:10.3897/zookeys.395.7224)
Supplement: XML Treatment for Ctenobelba (Berndamerus) bugiamapensis [file zookeys.395.7224-treatment1.xml]

<!DOCTYPE tp:taxon-treatment
  PUBLIC "-//TaxonX//DTD Taxonomic Treatment Publishing DTD v0 20100105//EN" "tax-treatment-NSO.dtd">
<tp:taxon-treatment xmlns:tp="http://www.plazi.org/taxpub"><tp:treatment-meta><mixed-citation publication-type="journal"><person-group><name><surname>Ermilov</surname><given-names>Sergey G.</given-names></name><name><surname>Shtanchaeva</surname><given-names>Umukusum Ya.</given-names></name><name><surname>Subías</surname><given-names>Luis S.</given-names></name><name><surname>Anichkin</surname><given-names>Alexander E.</given-names></name></person-group><article-title>The family Ctenobelbidae (Acari, Oribatida), with description of a new species and discussion on systematic placement and taxonomic status of the genus <italic>Berndamerus</italic> Mahunka, 1977</article-title><source>Zookeys</source><day>1</day><month>4</month><year>2014</year><volume>2014</volume><issue>395</issue><fpage>1</fpage><lpage>10</lpage><pub-id pub-id-type="doi">10.3897/zookeys.395.7224</pub-id></mixed-citation></tp:treatment-meta><tp:nomenclature><tp:taxon-name>
                            <tp:taxon-name-part taxon-name-part-type="genus">Ctenobelba</tp:taxon-name-part>
                            (<tp:taxon-name-part taxon-name-part-type="subgenus">Berndamerus</tp:taxon-name-part>)
                            <tp:taxon-name-part taxon-name-part-type="species">bugiamapensis</tp:taxon-name-part>
                            <object-id xmlns:xlink="http://www.w3.org/1999/xlink" content-type="zoobank" xlink:type="simple">http://zoobank.org/03D1D2DB-8CE5-441F-B7CA-E95A4C5D5980</object-id>
                            <object-id xmlns:xlink="http://www.w3.org/1999/xlink" xlink:type="simple">http://species-id.net/wiki/Ctenobelba_bugiamapensis</object-id>
                        </tp:taxon-name><tp:taxon-status xmlns:xlink="http://www.w3.org/1999/xlink" xlink:type="simple">sp. n.</tp:taxon-status><xref ref-type="fig" rid="F1">Figs 1</xref><xref ref-type="fig" rid="F2">–</xref><xref ref-type="fig" rid="F3">9</xref></tp:nomenclature><tp:treatment-sec sec-type="Diagnosis"><title>Diagnosis.</title><p>Body length 315–365 × 199–232. Dorsal body surface smooth, ventral body surface microfoveolate. Rostrum rounded. Transcostula poorly developed. All prodorsal <!--PageBreak--><!--PageBreak-->setae setiform, barbed; lamellar setae longest and thickest. Sensilli setiform, ciliate Notogastral setae <italic>c</italic> longest, barbed; <italic>p</italic><sub>1</sub>–<italic>p</italic><sub>3</sub> of medium size, barbed; other setae short, smooth. Setae <italic>c</italic>, <italic>la</italic>, <italic>lm</italic> inserted in one longitudinal row; <italic>lp</italic>, <italic>h</italic><sub>2</sub>, <italic>h</italic><sub>3</sub> inserted close to each other. Aggenito-adanal neotrichy present: eight pairs of setiform, barbed setae developed.</p></tp:treatment-sec><tp:treatment-sec sec-type="Description"><title>Description.</title><p><italic>Measurements</italic>. Body length: 348 (holotype), 315–365 (five paratypes); notogaster width: 215 (holotype), 199–232 (five paratypes).</p><p><italic>Integument</italic>. Body color yellow-brownish to brown. Dorsal body surface smooth; ventral body surface (including subcapitular mentum, genital and anal plates) microfoveolate (diameter of foveolae up to 0.5), which is visible only under high magnification (× 1500). The region adjacent to the anal aperture striate.</p><p><italic>Prodorsum</italic>. Rostrum rounded. Costulae (<italic>cos</italic>) well developed, almost straight, as long as half of prodorsum (in lateral view). Transcostula (<italic>tcos</italic>) present, poorly visible. All prodorsal setae setiform, barbed: rostral setae (<italic>ro</italic>, 36–41) thin, inserted dorso-laterally; interlamellar setae (<italic>in</italic>, 73–82) slightly thicker than rostral setae, inserted posteriorly to costulae; lamellar setae longest (<italic>le</italic>, 94–98) and thickest, inserted on the costular tips; exobothridial setae shortest (<italic>ex</italic>, 24–32) and thinnest, inserted laterally on prodorsum. Sensilli (<italic>ss</italic>, 114–118) setiform, thickened, ciliate unilaterally. Lateral carinae (not tutoria) distinct (<italic>car</italic>).</p><p><italic>Notogaster</italic>. Anterior border straight, slightly developed, with one pair of blunt-ended medial condyles. One pair of short humeral cristae present. Ten pairs of notogastral setae present: <italic>c</italic> (36–41) and <italic>p</italic><sub>1</sub>–<italic>p</italic><sub>3</sub> (18–20) setiform, thin, barbed; other setae short (6–8), smooth. Setae <italic>c</italic>, <italic>la</italic>, <italic>lm</italic>, <italic>lp</italic>, <italic>h</italic><sub>2</sub>, <italic>h</italic><sub>3</sub> located dorsally: <italic>c</italic>, <italic>la</italic>, <italic>lm</italic> inserted in one longitudinal row; <italic>lp</italic>, <italic>h</italic><sub>2</sub>, <italic>h</italic><sub>3</sub> inserted close to each other. Setae <italic>h</italic><sub>1</sub> located dorso-posteriorly. Setae <italic>p</italic><sub>1</sub>–<italic>p</italic><sub>3</sub> located posteriorly, in one transverse row; <italic>p</italic><sub>1</sub> inserted close to each other. Opisthonotal gland openings (<italic>gla</italic>) small, located laterally to setae <italic>lm</italic>. Lyrifissures <italic>ia</italic> located posteriorly to cristae. Lyrifissures <italic>im</italic>, <italic>ip</italic>, <italic>ih</italic> located dorso-laterally, <italic>ips</italic>–posteriorly; all nearly to muscle sigillar band. Circumventral carina (<italic>cv</italic>) distinct.</p><p><italic>Gnathosoma</italic>. Morphology of subcapitulum, palps and chelicerae typical for <italic><tp:taxon-name>Ctenobelba</tp:taxon-name></italic> (<xref ref-type="bibr" rid="B7">Ermilov et al. 2012b</xref>). Subcapitulum longer than wide: 73–82 × 53–57. Subcapitular setae setiform, barbed; <italic>h</italic> and <italic>m</italic> (both 24–26) longer than <italic>a</italic> (12–16). Adoral setae absent. Palps (49–53) with setation 0–2–1–3–8(+ω). Solenidion long, thickened, not fused with <italic>acm</italic>, pressed to surface of palptarsus. Chelicerae (82–86) with two long, setiform, barbed setae; <italic>cha</italic> (24–26) longer than <italic>chb</italic> (16–18). Trägårdh’s organ (Tg) distinct.</p><p><italic>Lateropodosomal and epimeral regions</italic>. Pedotecta I (Pd I), II (Pd II) large, scale-like. Apodemes I, II well developed; sejugal apodemes absent, represented only epimeral borders. Epimeral setal formula: 3–1–3–3. Setae setiform, barbed: <italic>1b</italic>, <italic>1c</italic>, <italic>3b</italic>, <italic>3c</italic>, <italic>4c</italic> longer (73–77) and thicker than other (32–41).</p><p><italic>Anogenital region</italic>. All anogenital setae setiform, barbed. Six pairs of genital (<italic>g</italic><sub>1</sub>, 20–24; <italic>g</italic><sub>2</sub>–<italic>g</italic><sub>6</sub>, 12) and two pairs of anal (<italic>an</italic><sub>1</sub>, <italic>an</italic><sub>2</sub>, 20–24) setae short; genital setae inserted in one longitudinal row. Eight pairs of aggenito-adanal setae present (from these: two pairs of aggenital setae, <italic>ag</italic>; three pairs of adanal setae, <italic>ad</italic><sub>1</sub>–<italic>ad</italic><sub>3</sub>; three pairs of additional, neotrichial setae, <italic>n</italic>). Two pairs of lateral neotrichial setae longer (53–61) than other (32–41). Lyrifissures <italic>iad</italic> located in inverse apoanal position, distanced from the anal plates.</p><!--PageBreak--><!--PageBreak--><!--PageBreak--><p><italic>Legs</italic>. Claw of each leg smooth. Morphology of leg segments, setae and solenidia typical for <italic><tp:taxon-name>Ctenobelba</tp:taxon-name></italic> (<xref ref-type="bibr" rid="B7">Ermilov et al. 2012b</xref>). Formulae of leg setation and solenidia: I (1–5–3–4–20) [1–2–2], II (1–5–3–4–15) [1–1–2], III (2–3–2–3–15) [1–1–0], IV (1–2–3–3–12) [0–1–0]; homology of setae and solenidia indicated in <xref ref-type="table" rid="T1">Table 1</xref>. Setae setiform, barbed (except smooth <italic>s</italic> on tarsi I and <italic>p</italic>). Famulus (<italic>e</italic>) short, thin. Solenidia slightly thickened, blunt-ended.</p><fig id="F1" position="float" orientation="portrait"><label>Figures 1–2.</label><caption><p><italic><tp:taxon-name>Ctenobelba (Berndamerus) bugiamapensis</tp:taxon-name></italic> sp. n.: <bold>1</bold> dorsal view (legs not shown) <bold>2</bold> lateral view (legs except trochanter III not shown). Scale bar 100 μm.</p></caption><graphic xmlns:xlink="http://www.w3.org/1999/xlink" xlink:href="zookeys-395-001-g001.jpg" position="float" orientation="portrait" xlink:type="simple"/></fig><fig id="F2" position="float" orientation="portrait"><label>Figures 3–4.</label><caption><p><italic><tp:taxon-name>Ctenobelba (Berndamerus) bugiamapensis</tp:taxon-name></italic> sp. n.: <bold>3</bold> ventral view (legs except trochanter IV not shown) <bold>4</bold> posterior view. Scale bar 100 μm.</p></caption><graphic xmlns:xlink="http://www.w3.org/1999/xlink" xlink:href="zookeys-395-001-g002.jpg" position="float" orientation="portrait" xlink:type="simple"/></fig><fig id="F3" position="float" orientation="portrait"><label>Figures 5–9.</label><caption><p><italic><tp:taxon-name>Ctenobelba (Berndamerus) bugiamapensis</tp:taxon-name></italic> sp. n., adult: <bold>5</bold> subcapitulum, left half, ventral view <bold>6</bold> tibia and tarsus of palp <bold>7</bold> chelicera <bold>8</bold> leg I (trochanter and basal part of femur not shown), right, antiaxial view <bold>9</bold> leg IV, right, antiaxial view. Scale bar 20 μm (5, 7); 10 μm (6); 50 μm (8–9).</p></caption><graphic xmlns:xlink="http://www.w3.org/1999/xlink" xlink:href="zookeys-395-001-g003.jpg" position="float" orientation="portrait" xlink:type="simple"/></fig><table-wrap id="T1" position="float" orientation="portrait"><label>Table 1.</label><caption><p>Leg setation and solenidia of adult and tritonymph <italic><tp:taxon-name>Ctenobelba (Berndamerus) bugiamapensis</tp:taxon-name></italic> sp. n.</p></caption><table><tbody><tr><th rowspan="1" colspan="1">Leg</th><th rowspan="1" colspan="1">Trochanter</th><th rowspan="1" colspan="1">Femur</th><th rowspan="1" colspan="1">Genus</th><th rowspan="1" colspan="1">Tibia</th><th rowspan="1" colspan="1">Tarsus</th></tr><tr><td rowspan="1" colspan="1">I</td><td rowspan="1" colspan="1"><italic>v</italic>’</td><td rowspan="1" colspan="1"><italic>d</italic>, (<italic>l</italic>), <italic>bv</italic>’’, <italic>v</italic>’’</td><td rowspan="1" colspan="1">(<italic>l</italic>), <italic>v</italic>’, σ</td><td rowspan="1" colspan="1">(<italic>l</italic>), (<italic>v</italic>), φ<sub>1</sub>, φ<sub>2</sub></td><td rowspan="1" colspan="1">(<italic>ft</italic>), (<italic>tc</italic>), (<italic>it</italic>), (<italic>p</italic>), (<italic>u</italic>), (<italic>a</italic>), <italic>s</italic>, (<italic>pv</italic>), <italic>v</italic>’, (<italic>pl</italic>), <italic>l</italic>’’, <italic>e</italic>, ω<sub>1</sub>, ω<sub>2</sub></td></tr><tr><td rowspan="1" colspan="1">II</td><td rowspan="1" colspan="1"><italic>v</italic>’</td><td rowspan="1" colspan="1"><italic>d</italic>, (<italic>l</italic>), <italic>bv</italic>’’, <italic>v</italic>’’</td><td rowspan="1" colspan="1">(<italic>l</italic>), <italic>v</italic>’, σ</td><td rowspan="1" colspan="1">(<italic>l</italic>), (<italic>v</italic>), φ</td><td rowspan="1" colspan="1">(<italic>ft</italic>), (<italic>tc</italic>), (<italic>it</italic>), (<italic>p</italic>), (<italic>u</italic>), (<italic>a</italic>), <italic>s</italic>, (<italic>pv</italic>), ω<sub>1</sub>, ω<sub>2</sub></td></tr><tr><td rowspan="1" colspan="1">III</td><td rowspan="1" colspan="1"><italic>l</italic>’, <italic>v</italic>’</td><td rowspan="1" colspan="1"><italic>d</italic>, <italic>l</italic>’, <italic>ev</italic>’</td><td rowspan="1" colspan="1"><italic>l</italic>’, <italic>v</italic>’, σ</td><td rowspan="1" colspan="1"><italic>l</italic>’, (<italic>v</italic>), φ</td><td rowspan="1" colspan="1">(<italic>ft</italic>), (<italic>tc</italic>), (<italic>it</italic>), (<italic>p</italic>), (<italic>u</italic>), (<italic>a</italic>), <italic>s</italic>, (<italic>pv</italic>)</td></tr><tr><td rowspan="1" colspan="1">IV</td><td rowspan="1" colspan="1"><italic>v</italic>’</td><td rowspan="1" colspan="1"><italic>d</italic>, <italic>ev</italic>’</td><td rowspan="1" colspan="1"><italic>d</italic>, <italic>l</italic>’, <italic>v</italic>’</td><td rowspan="1" colspan="1"><italic>l</italic>’, (<italic>v</italic>), φ</td><td rowspan="1" colspan="1"><italic>ft</italic>’’, (<italic>tc</italic>), (<italic>p</italic>), (<italic>u</italic>), (<italic>a</italic>), <italic>s</italic>, (<italic>pv</italic>)</td></tr></tbody></table><table-wrap-foot><fn><p>Roman letters refer to normal setae (<italic>e</italic> to famulus), Greek letters to solenidia. Single prime (’) marks setae on anterior and double prime (’’) setae on posterior side of the given leg segment. Parentheses refer to a pair of setae.</p></fn></table-wrap-foot></table-wrap></tp:treatment-sec><tp:treatment-sec sec-type="Type deposition"><title>Type deposition.</title><p>The holotype (ethanol) is deposited in the collection of the Zoological Institute of the Russian Academy of Sciences, St. Petersburg, Russia; two paratypes (ethanol) are deposited in the collection of the Siberian Zoological Museum, Novosibirsk, Russia; three paratypes (ethanol) are deposited in the collection of the Tyumen State University Museum of Zoology, Tyumen, Russia.</p></tp:treatment-sec><tp:treatment-sec sec-type="Etymology"><title>Etymology.</title><p>The specific name “<italic>bugiamapensis</italic>” refers to the Vietnamese park of origin, Bu Gia Map National Park.</p></tp:treatment-sec><tp:treatment-sec sec-type="Comparison"><title>Comparison.</title><p>The new species is most similar to <italic><tp:taxon-name>Ctenobelba (Berndamerus) eremuloides</tp:taxon-name></italic> (Berlese, 1910) comb. n. in having the lamellar setae longer than rostral and interlamellar setae and the localization of notogastral setae, however, it differs from the latter by the smooth rostrum (versus with teeth), heterotrichy of notogastral setae (versus heterotrichy absent), aggenito-adanal region with eight pairs of setae (versus with six), and adanal lyrifissures located in inverse apoanal position (versus apoanal position).</p></tp:treatment-sec><ref-list><ref id="B7"><mixed-citation xmlns:xlink="http://www.w3.org/1999/xlink" xlink:type="simple"><person-group><name name-style="western"><surname>Ermilov</surname><given-names>SG</given-names></name><name name-style="western"><surname>Khaustov</surname><given-names>AA</given-names></name><name name-style="western"><surname>Wu</surname><given-names>D</given-names></name></person-group> (<year>2012b</year>) <article-title>Checklist of oribatid mites from "Cape Martyan” Nature Reserve (Ukraine), with redescription of <italic>Paralopheremaeus hispanicus</italic> (Ruiz, Kahwash and Subías, 1990) and a description of <italic>Ctenobelba martyanensis</italic> sp. nov. (Acari: Oribatida).</article-title><source>Opuscula Zoologica Budapest</source><volume>43</volume>(<issue>2</issue>): <fpage>147</fpage>–<lpage>160</lpage>.</mixed-citation></ref></ref-list></tp:taxon-treatment>
